# Supplementary material for: The Relationship between Obesity, Prostate Tumor Infiltrating Lymphocytes and Macrophages, and Biochemical Failure
Source: PLoS One. 2016 Aug 3;11(8):e0159109. doi: 10.1371/journal.pone.0159109 (PMC4972345; doi:10.1371/journal.pone.0159109)
Supplement: S1 File — (XLS) [file pone.0159109.s001.xls]

## Sheet: Sheet1
CaseControl	CD3new	CD8new	FOXP3percentnew	CD68new	diabetes	obese	married	tumor	grade	FUmonths	fail	age	married	comorbidity	racenew	edu3grp	Smoke
0	23	13		6	0	1	1	1		23	1	65	1	1	0	1	2
0	25	10	1.1	7	0	0	1	0	0	23	0	61	1	1	0	0	2
0	44	14	6.5	27	0	0	1	1	0	63	1	46	1	0	0	1	1
0	34	16	3.4	18	0	0	1	0				50	1	0	0	2	1
0	15	16	5.4	11	0	1	1	1	0	6	0	53	1	1	1	2	2
0	26	4	1.3	20	0	0		0		41	0	67		0	0
0	35	13	14.6	9	0	0	1	0	0	89	0	59	1	0	0	2	1
0	10	11	0	8	1	1	0	1	1	9	0	45	0	1	1	1	3
0	36	15	7.8	13	0	0	1	0	0	59	0	60	1	1	0	1	1
0	19	13	0.8	5	0	0	1	1	1	13	0	55	1	1	0	2	1
0	50	16	12	11	0	1	1	1	1	18	0	56	1	0	0	0	3
0	33	12		15	0	0	1	1	1	121	0	55	1	1	0	0	1
0	35	16	0.2	10	0	0	1	0	0	10	0	62	1	1	0	0	3
0	28	12	0	7	0	0	0	0	0	13	0	66	0	1	0	2	1
0	57	13	0.7	5	0	1	1	0	0	24	0	54	1	0	0	0	2
0	29	14	2.6	13	0	0	1	0	1	62	0	62	1	0	0	2	2
0	23	13	3.3	7	0	0	1	0		38	0	61	1	1	0	1	2
0	55	10		2	0	0	1	0	0	58	0	64	1	0	0	1
0	35	14	0.2	4	0	1	1	0	0	44	1	65	1	1	0	0	1
0	20	12	0.9	17	0	1	1	0	1	73	1	62	1	0	0	1	3
0	30	14		17	0	1	1	1	0	70	0	64	1	0	0	0	2
0	40	16		12	0	0	1	0	0	124	0	46	1	0	0	0	1
0	20	13	0	9	0	0	0	1	0	79	0	42	0	0	0	1	1
0	34	7	0.7	7	0	1	1	1	1	59	0	59	1	0	1	1	1
0	31	16	1.1	7	0	0	1	1	1	139	1	66	1	0	0	0
0	16	11	0	23	0	0	0	0	0	26	0	56	0	0	0	2	2
0	48	11	9.2	8	0	1	0	1				52	0	0	0
0	45	8		14	0	0	1	0	1	48	0	64	1	1	0	1	1
0	50	16	1.3	2	0	0	1	1		3	1	72	1	0	1	0	2
0	5	5	0		0	0	0	0	0	101	0	62	0	1	1	0
0	13	14	0.9	8	0	0	1	0	0	3	0	59	1	0	0	0	1
0	32	6	0	20	0	0	1	1	0	61	0	59	1	0	0	0	2
0	8	7		0	0	1	0	0		24	0	50	0	0	0	1	1
0	18	5		6	0	1	1	0	0	16	0	61	1	0	0	0	2
0	33	13	0.8	6	0	0	1	0		24	0	59	1	1	0	1	1
0	19	15	1.4	5	0	0	1	0		12	0	67	1	0	0	1	1
0	49	8	5.4	18	0	0	1	0	0	38	0	59	1	1	0	1	1
0	29	13		4	0	0	0	0	0	62	0	67	0	1	0	2	1
0	18	10	6.5	23	0	0	1	0	1	45	0	56	1	0	1	0	1
0	8	8	0	8	1	1	1	1	1	16	1	69	1	1	0	1	2
0	28	12	0.5	3	0	0	1	1		35	0	65	1	1	0	2	1
0	26	15	5.7	11	0	0	1	1	1	60	0	59	1	1	0	0	2
2	27	11	3.1	6	0	1	1	0		56	0	57	1	0	0	0	2
0	23	8	0	14	0	0	1	1	1	69	0	44	1	1	1	1	1
0	20	12	0.8	8	0	0	1	1	1	30	0	64	1	0	0	0	2
0	35	8		20	1	1	1	0	1	125	1	61	1	1	0	1	1
0	22	13	1.2	7	0	0	1	0	0	74	0	64	1	1	0	2	1
0	22	8	1.2	7	0	0	1	0	1	81	0	69	1	0	0	0	1
0	30	15	0.7	17	0	0	1	0	1	51	1	59	1	1	1	2	2
0	34	17	0.4	42	1	1	1	0	1	116	0	62	1	1	1	0	1
0	22	20	5.3	4	0	1	1	0		15	0	62	1	0	0	1	2
0	10	20	3.1	9	1	1	1	1	1	113	1	57	1	1	1	1	1
0	60	29	1.6	15	0	0	0	1		13	0	62	0	0	1	0	3
0	30	22		15	0	1	1	0	1	8	0	66	1	0	0	0	2
0	40	25	0.2	6	0	1	1	0	0	9	0	50	1	1	0	2	1
0	52	22	3.4	10	0	1	1	0	0	3	0	54	1	1	0	0	2
0	32	17		5	0	0		0		116	0	50		0	0
0	23	21	0.2	18	1	1	1	1	1	11	1	55	1	1	1	0	2
0	20	26	0	13	0	1	1	1	1	94	1	65	1	1	1	0	2
0	28	23	0	10	0	0	1	0	0	120	0	64	1	1	1	2	1
0	20	38	0	20	0	1	0	1	1	7	0	56	0	0	0	0	3
0	28	22	6.4	3	0	0	1	1		33	0	63	1	0	0	2	1
0	42	19	5	2	1	0	1	1	1	28	0	69	1	1	0	1	1
0	50	31	0		0	1	1	0	0	30	0	55	1	1	0	1	1
0		18	1.9	16	0	0	0	0		46	1	68	0	0	1	0	3
0	57	27		13	0	0	1	0	1	21	0	68	1	1	0	0	2
0	35	19	4.9	9	0	0	1	0		31	0	61	1	0	0	1	2
0	15	18	0.8	32	0	1	1	1	1	17	1	60	1	0	0	0	2
0	36	28		17	0	1	1	1	1	16	0	53	1	0	0	2	1
0	90	47		18	0	0	1	0	0	67	0	63	1	1	0	2	1
0	42	20	0	11	0	0	0		1	9	0	71	0	1	0	1	1
0	27	20	0.4	14	0	0	1	0		34	0	61	1	0	0	2	2
0	60	27	0.7		0	0	1	0	1	9	0	63	1	1	0	0	2
0	48	20		5	1	0	0	0	1	3	0	66	0	1	0	1	3
0	60	30	0	6	0	0	1	1	1	57	1	62	1	0	0	0	2
0	31	29	0	2	0	0	1	0	0			51	1	0	0	2	1
0	25	20	1.7	6	0	0	1	1	1	19	0	52	1	0	0	2	1
0	12	24	0	8	0	0	1	1	1	17	1	55	1	0	1	0	3
0	29	27	0	10	0	1	1	0	1	25	0	69	1	1	0	0	2
0	20	18	0.5	2	0	0	1	0	0	40	0	61	1	0	0	0	1
0	44	21	0.4	9	0	0	1	1	0	58	0	56	1	1	0	0	2
0	30	17		12	0	0	1	1	0	109	0	53	1	0	0	1	2
0	40	30	3.4	19	0	0	1	1	1	3	0	57	1	0	0	1	1
0	34	39	4.5	21	0	0	0	1	1	18	1	56	0	0	0	0	1
0	34	18	0.4	2	0	0	1	0		37	0	73	1	1	0	0	2
0	33	30	1.6	24	0	1	1	1		12	1	51	1	1	0	2	1
0	43	20	0.2	6	0	0	1	1	0	33	0	57	1	0	0	2	2
0	40	20	5.9	24	0	0	1	0	1	21	0	62	1	0	0	0	2
0	39	30	2.4	21	0	1	1	0	1	147	0	52	1	0	1	0	2
0	40	29	1.9	12	0	1	1	0	1	53	1	60	1	0	0	2	1
0	39	22		6	1	1	1	0	0	3	0	59	1	1	0	2	1
0	37	19	1.8	20	0	0	1	1	0	9	1	46	1	0	0	2	1
0	57	35		5	0	0	1	0	0	73	0	62	1	0	0	1	2
0	26	17	0	10	0	1	1	1	1	12	0	56	1	0	1	0	2
0	36	17	0	3	0	0	1	0	0	33	0	62	1	0	0	1	1
0		24		10	1	1	0	1	1	19	0	58	0	1	0	2	1
0	44	29	13.5	3	1	1	1	1		24	0	53	1	1	0	2	1
0	38		0	16	0	0	1	0	1	19	1	64	1	1	0	1	1
0	18		1.5	15	0	1	0	0	0	94	0	63	0	1	1	0	1
